# Supplementary material for: Correction: Autologous and not allogeneic adipose-derived stem cells improve acute burn wound healing
Source: PLoS One. 2020 Sep 3;15(9):e0238935. doi: 10.1371/journal.pone.0238935 (PMC7470251; doi:10.1371/journal.pone.0238935)
Supplement: S1 File — (ZIP) [file pone.0238935.s001.zip]

Archive with 4 entries (4 files):
- Original Figures 4 and 8.pdf
- Picture of the rat back wound.pptx
- raw data for PLOSONE follow up.xls
- Uncropped Images for Fig 4 and 8.pptx
