# Supplementary material for: Correction: Autologous and not allogeneic adipose-derived stem cells improve acute burn wound healing
Source: PLoS One. 2020 Sep 3;15(9):e0238935. doi: 10.1371/journal.pone.0238935 (PMC7470251; doi:10.1371/journal.pone.0238935)
Supplement: S1 File — (ZIP) [file pone.0238935.s001.zip › raw data for PLOSONE follow up.xls]

## Sheet: all
＊	編號	1day	2 day	5 day	7 day	9 day	11 day	13 day	15 day	17 day	19 day					癒合率%	2Day	5Day	7Day	9Day	11Day	13Day	15Day	17Day	19Day		全部天數一起比較				0.5cm vs center p<0.001
center	1	43.58	34.75	25.78	19.67	9.66	4.71	1.99	0.46				0.0030752	center VS control		Center	20.26	40.84	54.86	77.83	89.19	95.43	98.94				0.000187023	Center VS control	p<0.001		0.805998		0.363076	15day
	2	42.37	37.82	28.25	19.47	10.96	6.2	2.96	0.62				0.00414978				10.73	33.32	54.04	74.13	85.36	93.01	98.53				0.031219				0.675239
	3	46.45	40.17	31.13	21.22	11.49	6.76	2.15	0.52				0.0100252				13.51	32.98	54.31	75.26	85.44	95.37	98.88				0.0023286				0.213152
	4	44.25	36.81	27.01	19.54	8.06	4.55	1.81	0.39				0.00527907				16.81	38.96	55.84	81.78	89.71	95.9	99.11				0.00142524				0.20918
	5	41.44	35.75	24.93	17.52	7.08	5.57	2.81	0.32				0.000196775				13.73	39.84	57.72	82.91	86.55	93.21	99.22				0.00211299				0.000292629	11Day
	6	39.35	30.14	23.31	18.87	9.15	4.82	1.38	0.45				7.59385e-06				23.4	40.76	52.04	76.74	87.75	96.49	98.85				0.00024835				0.00026981	13Day
0.5cm	1	41.03	36.93	25.46	18.62	8.47	3.08	0.65	0.13							平均值	16.4	37.7833	54.8017	78.1083	87.3333	94.9017	98.9217
	2	40.57	34.02	24.49	16.69	7.95	2.74	0.76	0.19				0.00250295	0.5cm vs control		0.5cm	9.99	37.94	54.61	79.35	92.49	98.41	99.68				0.00366296	0.5cm VS control
	3	38.7	29.57	21.17	14.06	7.06	3.17	0.69	0.28				0.000184168				16.14	39.63	58.86	80.4	93.24	98.12	9953				0.351566
	4	45.36	38.42	28.31	19.57	8.55	2.94	0.89	0.23				1.26191e-05				23.59	45.29	63.66	81.75	91.8	98.21	99.27				0.000119971
	5	37.29	30.28	23.68	17.43	7.92	2.32	0.72	0.15				0.0149794				15.29	37.58	56.85	81.15	93.51	98.03	99.49				0.00245101
	6	42.81	34.52	26.98	17.16	7.32	2.81	0.82	0.16				2.13984e-06				18.79	36.49	53.25	78.76	93.77	98.06	99.59				0.000820154
control	1	41.32	36.48	31.39	25.69	19.58	15.87	11.9	8.73	4.48	1.6		0.0019879				19.36	36.97	59.91	82.9	93.43	98.08	99.62				0.0025937
	2	43.83	36.76	29.16	24.93	17.11	13.71	8.24	6.27	3.85	1.32					平均值	16.4067	38.9833	57.8567	80.7183	93.04	98.1517	1741.78
	3	44.26	38.61	33.47	28.7	21.62	16.53	12.06	8.69	4.18	2.34		4.32231e-05	only medium vs control		Control	11.71	24.03	37.82	52.61	61.59	71.2	78.87	89.15	96.12
	4	42.83	36.57	31.94	25.29	17.47	12.3	7.96	4.45	2.61	1.03		0.0146853				16.13	33.47	43.12	60.96	68.72	81.2	85.69	91.21	96.98
	5	44.52	38.86	33.42	26.51	19.39	13.89	9.28	5.81	3.72	1.94		0.0006948				12.76	24.37	35.15	51.15	62.65	72.75	80.36	90.55	94.71
	6	43.03	35.46	30.81	24.33	17.48	11.43	7.98	4.61	3.1	1.81		2.1488e-05				14.61	25.42	40.95	59.21	71.28	81.41	89.61	93.9	97.59
only medium	1	39.37	34.02	27.13	21.89	13.64	10.83	6.14	3.07				1.75098e-05				12.71	24.93	40.45	56.44	68.8	79.15	86.94	91.64	95.64
	2	42.64	36.49	27.06	23.1	17.65	11.02	8.48	3.39				0.27207				17.59	28.39	43.45	59.37	73.43	81.45	89.28	92.79	95.79
	3	43.41	38.37	31.25	25.47	17.92	12.4	8.71	4.23							平均值	17.1933	26.7683	40.1567	56.6233	67.745	77.86	85.125	91.54	96.1383						0.5cm vs only medium p<0.001
	4	41.55	35.37	30.18	24.19	15.49	10.51	6.27	3.81							only medium	13.58	31.08	44.39	65.35	72.49	84.4	92.2				0.00125397	only medium VS control			0.172851
	5	40.54	33.98	27.83	21.49	16.73	9.45	5.53	3.86								14.42	36.53	45.82	58.6	74.15	80.11	92.04				0.231789				0.00200942
	6	41.38	37.57	31.73	24.49	18.21	13.01	8.14	3.04								11.61	28.01	41.32	58.71	71.43	79.93	90.25				0.00529325				0.00184176	7day
hetero-center	1	42.03	36.48	27.16	22.31	18.21	11.1	9.38	4.91				0.165272	allo center vs auto center			14.87	27.36	41.78	62.71	74.7	84.9	90.83				0.00700591				0.000122576	9day
	2	43.26	35.91	28.42	23.34	17.86	14.68	10.15	5.57				0.286346				16.18	31.35	46.99	58.73	76.68	86.35	90.47				0.000650589				8.16778e-06
	3	41.82	36.24	30.35	24.81	18.23	13.16	9.52	3.75				0.2422				9.2	23.32	40.81	55.99	68.55	80.32	92.65				0.063241				4.4731e-05
	4	40.58	35.62	27.36	23.89	16.95	10.87	8.85	4.21				0.491257			平均值	14.2517	29.6083	43.5183	60.015	73	82.6683	91.4067								0.361016
	5	41.38	33.49	27.96	21.77	16.41	11.58	7.49	3.59				0.231499
	6	45.27	39.46	33.79	25.89	17.82	12.96	6.54	3.57				0.0021521			Allograft center	13.02	35.37	46.91	56.67	73.59	77.68	88.31
hetero-0.5cm	1	44.81	36.25	28.43	22.16	18.42	12.79	7.24	4.36								16.99	34.3	46.04	58.71	66.06	76.53	87.12
	2	43.97	36.31	29.2	24.68	19.86	12.68	8.05	3.15				0.0521637	allo 0.5cm vs auto 0.5cm			13.34	27.42	40.67	56.4	68.53	77.23	91.03
	3	41.78	35.15	30.39	24.67	16.48	11.97	6.32	4.33				0.0168459				12.22	32.57	41.12	58.23	73.21	78.19	89.62
	4	40.59	34.18	25.64	18.97	15.81	10.74	7.43	3.75				0.0126822				19.06	32.43	47.39	60.34	72.01	81.89	91.32
	5	42.38	35.24	29.93	23.46	17.62	11.26	8.17	3.98				0.0232325				12.83	25.35	42.8	60.63	71.37	85.55	92.11
	6	44.27	37.53	31.19	24.71	19.79	13.58	6.96	3.86				0.000217063			平均值	14.5767	31.24	44.155	58.4967	70.795	79.5117	89.9183
													0.0258753
																Alograft 0.5cm	19.1	36.55	50.54	58.89	71.45	83.84	90.27
																	17.42	33.59	43.87	54.83	71.16	81.69	92.83
																	15.86	27.26	40.95	60.55	71.34	84.87	89.63
																	15.79	36.83	53.26	61.04	73.54	81.69	90.76
																	16.84	29.37	44.64	58.42	73.43	80.72	90.6
																	15.22	29.54	44.18	55.29	69.32	84.27	91.28
																平均值	16.705	32.19	46.24	58.17	71.7067	82.8467	90.895
																	2day	5day	7day	9day	11day	13day	15day
																hetero center vs center	0.540206	0.0141674	0.000281496	3.09705e-05	1.74753e-06	1.44279e-07	6.54904e-05
																hetero 0.5cm vs 0.5cm	0.81127	0.00951001	0.000786821	1.2277e-05	1.04345e-05	2.79945e-06	0.36081

## Sheet: T test
		癒合率%	2Day	5Day	7Day	9Day	11Day	13Day	15Day	17Day	19Day
center VS control		Center	20.26	40.84	54.86	77.83	89.19	95.43	98.94			t 檢定：成對母體平均數差異檢定				t 檢定：成對母體平均數差異檢定				t 檢定：成對母體平均數差異檢定
			10.73	33.32	54.04	74.13	85.36	93.01	98.53			con vs auto cen				auto 0.5 vs control				auto 0.5 vs center
			13.51	32.98	54.31	75.26	85.44	95.37	98.88				變數 1	變數 2			變數 1	變數 2			變數 1	變數 2
			16.81	38.96	55.84	81.78	89.71	95.9	99.11			平均數	53.0674	66.8929		平均數	64.1928	47.7244		平均數	64.1928	61.5547
			13.73	39.84	57.72	82.91	86.55	93.21	99.22			變異數	669.286	982.838		變異數	1043.53	563.349		變異數	1043.53	940.042
			23.4	40.76	52.04	76.74	87.75	96.49	98.85			觀察值個數	7	7		觀察值個數	6	6		觀察值個數	6	6
		平均值	16.4	37.7833	54.8017	78.1083	87.3333	94.9017	98.9217			皮耳森相關係數	0.985169			皮耳森相關係數	0.986837			皮耳森相關係數	0.99945
0.5cm vs control		0.5cm	9.99	37.94	54.61	79.35	92.49	98.41	99.68			假設的均數差	0			假設的均數差	0			假設的均數差	0
			16.14	39.63	58.86	80.4	93.24	98.12	9953			自由度	6			自由度	5			自由度	5
			23.59	45.29	63.66	81.75	91.8	98.21	99.27			t 統計	-4.97388			t 統計	4.16937			t 統計	3.31858
			15.29	37.58	56.85	81.15	93.51	98.03	99.49			P(T<=t) 單尾	0.00125854			P(T<=t) 單尾	0.00437219			P(T<=t) 單尾	0.0105206
			18.79	36.49	53.25	78.76	93.77	98.06	99.59			臨界值：單尾	1.94318			臨界值：單尾	2.01505			臨界值：單尾	2.01505
			19.36	36.97	59.91	82.9	93.43	98.08	99.62			P(T<=t) 雙尾	0.00251708			P(T<=t) 雙尾	0.00874439			P(T<=t) 雙尾	0.0210411
		平均值	16.4067	38.9833	57.8567	80.7183	93.04	98.1517	100	1741.78		臨界值：雙尾	2.44691			臨界值：雙尾	2.57058			臨界值：雙尾	2.57058
only medium vs control		Control	11.71	24.03	37.82	52.61	61.59	71.2	78.87	89.15	96.12
			16.13	33.47	43.12	60.96	68.72	81.2	85.69	91.21	96.98
			12.76	24.37	35.15	51.15	62.65	72.75	80.36	90.55	94.71				t 檢定：成對母體平均數差異檢定				t 檢定：成對母體平均數差異檢定
			14.61	25.42	40.95	59.21	71.28	81.41	89.61	93.9	97.59				con vs medium				auto cen vs medium
			12.71	24.93	40.45	56.44	68.8	79.15	86.94	91.64	95.64					變數 1	變數 2			變數 1	變數 2
			17.59	28.39	43.45	59.37	73.43	81.45	89.28	92.79	95.79				平均數	53.0674	56.3526		平均數	66.8929	56.3526
		平均值	17.1933	26.7683	40.1567	56.6233	67.745	77.86	85.125	91.54	96.1383				變異數	669.286	810.72		變異數	982.838	810.72
		only medium	13.58	31.08	44.39	65.35	72.49	84.4	92.2						觀察值個數	7	7		觀察值個數	7	7
			14.42	36.53	45.82	58.6	74.15	80.11	92.04		t 檢定：成對母體平均數差異檢定				皮耳森相關係數	0.99847			皮耳森相關係數	0.989697
			11.61	28.01	41.32	58.71	71.43	79.93	90.25		allo cen vs con				假設的均數差	0			假設的均數差	0
allo center vs auto center			14.87	27.36	41.78	62.71	74.7	84.9	90.83			變數 1	變數 2		自由度	6			自由度	6
			16.18	31.35	46.99	58.73	76.68	86.35	90.47		平均數	55.5276	53.0674		t 統計	-2.89281			t 統計	5.39983
			9.2	23.32	40.81	55.99	68.55	80.32	92.65		變異數	732.678	669.286		P(T<=t) 單尾	0.0137961			P(T<=t) 單尾	0.000832081
		平均值	14.2517	29.6083	43.5183	60.015	73	82.6683	91.4067		觀察值個數	7	7		臨界值：單尾	1.94318			臨界值：單尾	1.94318
											皮耳森相關係數	0.996386			P(T<=t) 雙尾	0.0275922			P(T<=t) 雙尾	0.00166416
		Allograft center	13.02	35.37	46.91	56.67	73.59	77.68	88.31		假設的均數差	0			臨界值：雙尾	2.44691			臨界值：雙尾	2.44691
			16.99	34.3	46.04	58.71	66.06	76.53	87.12		自由度	6
allo 0.5cm vs auto 0.5cm			13.34	27.42	40.67	56.4	68.53	77.23	91.03		t 統計	2.5539
			12.22	32.57	41.12	58.23	73.21	78.19	89.62		P(T<=t) 單尾	0.0216314			t 檢定：成對母體平均數差異檢定							t 檢定：成對母體平均數差異檢定
			19.06	32.43	47.39	60.34	72.01	81.89	91.32		臨界值：單尾	1.94318			auto 0.5 vs allo 0.5							VS
			12.83	25.35	42.8	60.63	71.37	85.55	92.11		P(T<=t) 雙尾	0.0432628				變數 1	變數 2						變數 1	變數 2
		平均值	14.5767	31.24	44.155	58.4967	70.795	79.5117	89.9183		臨界值：雙尾	2.44691			平均數	64.1928	51.3097					平均數	66.8929	55.5276
															變異數	1043.53	609.286					變異數	982.838	732.678
		Alograft 0.5cm	19.1	36.55	50.54	58.89	71.45	83.84	90.27		t 檢定：成對母體平均數差異檢定				觀察值個數	6	6					觀察值個數	7	7
			17.42	33.59	43.87	54.83	71.16	81.69	92.83		allo 0.5 vs con				皮耳森相關係數	0.988361						皮耳森相關係數	0.988085
			15.86	27.26	40.95	60.55	71.34	84.87	89.63			變數 1	變數 2		假設的均數差	0						假設的均數差	0
			15.79	36.83	53.26	61.04	73.54	81.69	90.76		平均數	56.9648	53.0674		自由度	5						自由度	6
			16.84	29.37	44.64	58.42	73.43	80.72	90.6		變異數	731.595	669.286		t 統計	3.60502						t 統計	4.84241
			15.22	29.54	44.18	55.29	69.32	84.27	91.28		觀察值個數	7	7		P(T<=t) 單尾	0.00773065						P(T<=t) 單尾	0.00143686
		平均值	16.705	32.19	46.24	58.17	71.7067	82.8467	90.895		皮耳森相關係數	0.996637			臨界值：單尾	2.01505			t 檢定：成對母體平均數差異檢定			臨界值：單尾	1.94318
											假設的均數差	0			P(T<=t) 雙尾	0.0154613						P(T<=t) 雙尾	0.00287372
											自由度	6			臨界值：雙尾	2.57058				變數 1	變數 2	臨界值：雙尾	2.44691
			2day	5day	7day	9day	11day	13day	15day		t 統計	4.17731							平均數	64.1928	61.5547
		hetero center vs center	0.540206	0.0141674	0.000281496	3.09705e-05	1.74753e-06	1.44279e-07	6.54904e-05		P(T<=t) 單尾	0.00291545							變異數	1043.53	940.042
											臨界值：單尾	1.94318							觀察值個數	6	6
		hetero 0.5cm vs 0.5cm	0.81127	0.00951001	0.000786821	1.2277e-05	1.04345e-05	2.79945e-06	0.36081		P(T<=t) 雙尾	0.00583089							皮耳森相關係數	0.99945
											臨界值：雙尾	2.44691							假設的均數差	0
																			自由度	5
																			t 統計	3.31858
																			P(T<=t) 單尾	0.0105206
																			臨界值：單尾	2.01505
																			P(T<=t) 雙尾	0.0210411
																			臨界值：雙尾	2.57058
										t 檢定：成對母體平均數差異檢定				t 檢定：成對母體平均數差異檢定				t 檢定：成對母體平均數差異檢定				t 檢定：成對母體平均數差異檢定
										allo 0.5 vs control				allo 0.5 vs medium				auto 0.5 vs medium				allo cen VS medium
											變數 1	變數 2			變數 1	變數 2			變數 1	變數 2			變數 1	變數 2
										平均數	56.9648	53.0674		平均數	56.9648	56.3526		平均數	64.1928	50.5103		平均數	55.5276	56.3526
										變異數	731.595	669.286		變異數	731.595	810.72		變異數	1043.53	686.147		變異數	732.678	810.72
										觀察值個數	7	7		觀察值個數	7	7		觀察值個數	6	6		觀察值個數	7	7
										皮耳森相關係數	0.996637			皮耳森相關係數	0.998847			皮耳森相關係數	0.993121			皮耳森相關係數	0.999361
										假設的均數差	0			假設的均數差	0			假設的均數差	0			假設的均數差	0
										自由度	6			自由度	6			自由度	5			自由度	6
										t 統計	4.17731			t 統計	0.830123			t 統計	4.78963			t 統計	-1.26884
										P(T<=t) 單尾	0.00291545			P(T<=t) 單尾	0.219122			P(T<=t) 單尾	0.00246427			P(T<=t) 單尾	0.125749
										臨界值：單尾	1.94318			臨界值：單尾	1.94318			臨界值：單尾	2.01505			臨界值：單尾	1.94318
										P(T<=t) 雙尾	0.00583089			P(T<=t) 雙尾	0.438244			P(T<=t) 雙尾	0.00492853			P(T<=t) 雙尾	0.251499
癒合率%	2Day	5Day	7Day	9Day	11Day	13Day	15Day	17Day	19Day	臨界值：雙尾	2.44691			臨界值：雙尾	2.44691			臨界值：雙尾	2.57058			臨界值：雙尾	2.44691
			t 檢定：成對母體平均數差異檢定					t 檢定：成對母體平均數差異檢定
			Auto 0.5 cm VS allo 0.5cm					Auto cent VS Allo cent
				變數 1	變數 2				變數 1	變數 2
			平均數	69.3081	56.9648			平均數	66.8929	55.5276
			變異數	1052.77	731.595			變異數	982.838	732.678
			觀察值個數	7	7			觀察值個數	7	7
			皮耳森相關係數	0.979062				皮耳森相關係數	0.988085
			假設的均數差	0				假設的均數差	0
			自由度	6				自由度	6
			t 統計	4.02309				t 統計	4.84241
			P(T<=t) 單尾	0.00346725				P(T<=t) 單尾	0.00143686
			臨界值：單尾	1.94318				臨界值：單尾	1.94318
			P(T<=t) 雙尾	0.00693449				P(T<=t) 雙尾	0.00287372
			臨界值：雙尾	2.44691				臨界值：雙尾	2.44691
			t 檢定：成對母體平均數差異檢定					t 檢定：成對母體平均數差異檢定
			Allo 0.5 VS medium					allo 0.5 VS control
				變數 1	變數 2				變數 1	變數 2
			平均數	56.3526	56.9648			平均數	56.9648	53.0674
			變異數	810.72	731.595			變異數	731.595	669.286
			觀察值個數	7	7			觀察值個數	7	7
			皮耳森相關係數	0.998847				皮耳森相關係數	0.996637
			假設的均數差	0				假設的均數差	0
			自由度	6				自由度	6
			t 統計	-0.830123				t 統計	4.17731
			P(T<=t) 單尾	0.219122				P(T<=t) 單尾	0.00291545
			臨界值：單尾	1.94318				臨界值：單尾	1.94318
			P(T<=t) 雙尾	0.438244				P(T<=t) 雙尾	0.00583089
			臨界值：雙尾	2.44691				臨界值：雙尾	2.44691

## Sheet: wound area data
	癒合率%	2Day	5Day	7Day	9Day	11Day	13Day	15Day	17Day	19Day
auto cen
癒合率%	2Day	5Day	7Day	9Day	11Day	13Day	15Day	17Day	19Day
Center	20.26	40.84	54.86	77.83	89.19	95.43	98.94				center vs 0.5 cm auto
	10.73	33.32	54.04	74.13	85.36	93.01	98.53			T-test 7	0.0142803
	13.51	32.98	54.31	75.26	85.44	95.37	98.88			T-test 6	0.0210411
	16.81	38.96	55.84	81.78	89.71	95.9	99.11
	13.73	39.84	57.72	82.91	86.55	93.21	99.22
	23.4	40.76	52.04	76.74	87.75	96.49	98.85
平均值	16.4	37.7833	54.8017	78.1083	87.3333	94.9017	98.9217
0.5cm	9.99	37.94	54.61	79.35	92.49	98.41	99.68
	16.14	39.63	58.86	80.4	93.24	98.12	9953
	23.59	45.29	63.66	81.75	91.8	98.21	99.27
	15.29	37.58	56.85	81.15	93.51	98.03	99.49
	18.79	36.49	53.25	78.76	93.77	98.06	99.59
	19.36	36.97	59.91	82.9	93.43	98.08	99.62
平均值	16.4067	38.9833	57.8567	80.7183	93.04	98.1517	100
Control	11.71	24.03	37.82	52.61	61.59	71.2	78.87	89.15	96.12
	16.13	33.47	43.12	60.96	68.72	81.2	85.69	91.21	96.98
	12.76	24.37	35.15	51.15	62.65	72.75	80.36	90.55	94.71
	14.61	25.42	40.95	59.21	71.28	81.41	89.61	93.9	97.59
	12.71	24.93	40.45	56.44	68.8	79.15	86.94	91.64	95.64
	17.59	28.39	43.45	59.37	73.43	81.45	89.28	92.79	95.79
平均值	17.1933	26.7683	40.1567	56.6233	67.745	77.86	85.125	91.54	96.1383			control vs auto 0.5cm
only medium	13.58	31.08	44.39	65.35	72.49	84.4	92.2				t-test	0.00284065
	14.42	36.53	45.82	58.6	74.15	80.11	92.04
	11.61	28.01	41.32	58.71	71.43	79.93	90.25
	14.87	27.36	41.78	62.71	74.7	84.9	90.83
	16.18	31.35	46.99	58.73	76.68	86.35	90.47
	9.2	23.32	40.81	55.99	68.55	80.32	92.65
平均值	14.2517	29.6083	43.5183	60.015	73	82.6683	91.4067
Allograft center	13.02	35.37	46.91	56.67	73.59	77.68	88.31
	16.99	34.3	46.04	58.71	66.06	76.53	87.12
	13.34	27.42	40.67	56.4	68.53	77.23	91.03
	12.22	32.57	41.12	58.23	73.21	78.19	89.62			Allo 0.5cm vs allo center
	19.06	32.43	47.39	60.34	72.01	81.89	91.32		T-test	0.0180031
	12.83	25.35	42.8	60.63	71.37	85.55	92.11		F-test	0.998613
平均值	14.5767	31.24	44.155	58.4967	70.795	79.5117	89.9183
									t test	0.0180031
Alograft 0.5cm	19.1	36.55	50.54	58.89	71.45	83.84	90.27
	17.42	33.59	43.87	54.83	71.16	81.69	92.83
	15.86	27.26	40.95	60.55	71.34	84.87	89.63
	15.79	36.83	53.26	61.04	73.54	81.69	90.76
	16.84	29.37	44.64	58.42	73.43	80.72	90.6
	15.22	29.54	44.18	55.29	69.32	84.27	91.28
平均值	16.705	32.19	46.24	58.17	71.7067	82.8467	90.895
	2day	5day	7day	9day	11day	13day	15day
hetero center vs center	0.540206	0.0141674	0.000281496	3.09705e-05	1.74753e-06	1.44279e-07	6.54904e-05
hetero 0.5cm vs 0.5cm	0.81127	0.00951001	0.000786821	1.2277e-05	1.04345e-05	2.79945e-06	0.36081
